# Supplementary material for: Sixty Years After a Coal Mine Disaster: Serum Metabolomic Profiles in Older Adults with Long-Term Sequelae of Carbon Monoxide Poisoning: A Cross-Sectional Study
Source: Metabolites. 2026 Feb 12;16(2):126. doi: 10.3390/metabo16020126 (PMC12943369; doi:10.3390/metabo16020126)
Supplement: Supplementary file 1 [file metabolites-16-00126-s001.zip]

Archive with 9 entries (7 files):
- metabolites-4124646-supplementary/
- metabolites-4124646-supplementary/Revised Supplementary files/
- metabolites-4124646-supplementary/Revised Supplementary files/Figure S1_RGB.tif
- metabolites-4124646-supplementary/Revised Supplementary files/revised S2.pdf
- metabolites-4124646-supplementary/Revised Supplementary files/revised S3.pdf
- metabolites-4124646-supplementary/Revised Supplementary files/revised S4.pdf
- metabolites-4124646-supplementary/Revised Supplementary files/revised S5.pdf
- metabolites-4124646-supplementary/Revised Supplementary files/S1.pdf
- metabolites-4124646-supplementary/Revised Supplementary files/S6.pdf
